# Supplementary material for: Soil Amendment and Storage Effect the Quality of Winter Melons (Benincasa hispida (Thunb) Cogn.) and Their Juice
Source: Foods. 2023 Jan 3;12(1):209. doi: 10.3390/foods12010209 (PMC9818827; doi:10.3390/foods12010209)
Supplement: Supplementary file 1 [file foods-12-00209-s001.zip]

Archive with 1 entries (1 files):
- foods-2073062-supplementary.pdf
